# Supplementary material for: A Referral Center Experience with Cerebral Protection Devices: Challenging Cardiac Thrombus in the EP Lab
Source: J Clin Med. 2023 Feb 16;12(4):1549. doi: 10.3390/jcm12041549 (PMC9967427; doi:10.3390/jcm12041549)
Supplement: Supplementary file 1 [file jcm-12-01549-s001.zip]

Archive with 2 entries (2 files):
- supplementary video S1.avi
- supplementary video S2.avi
